# Supplementary material for: Eating from the same plate? Revisiting the role of labile carbon inputs in the soil food web
Source: Soil Biol Biochem. 2016 Nov;102:4–9. doi: 10.1016/j.soilbio.2016.06.023 (PMC5061327; doi:10.1016/j.soilbio.2016.06.023)
Supplement: Supplementary file 2 [file mmc2.m]

function dn = ODEdetritus(t,x,P) 

% Parameters have a 'P.' before the name because they are 
% stored together in a Structure (named P) so that they can be 
% handled as a unit. Makes life easier.

% Give variables their names
R=	 x(1);
L=  x(2);
Fu= x(3);
B=  x(4);

dR= P.lR+(P.a*P.db*B)+(P.b*P.df*Fu)-(P.alpha*Fu*R)-(P.c*P.rf*Fu*R);
dL= P.lL+((1-P.a)*P.db*B)+((1-P.b)*P.df*Fu)+(P.alpha*Fu*R)-(P.d*P.rfl*Fu*L)-(P.e*P.rb*B*L);
dFu=(P.rf*R*Fu)+(P.rfl*L*Fu)-(P.df*Fu)-(P.mf*Fu*Fu);
dB= (P.rb*L*B)-(P.db*B)-(P.mb*B*B);

% Solutions in a vector for the solver
dn= [dR; dL; dFu; dB];
