# Supplementary material for: Eating from the same plate? Revisiting the role of labile carbon inputs in the soil food web
Source: Soil Biol Biochem. 2016 Nov;102:4–9. doi: 10.1016/j.soilbio.2016.06.023 (PMC5061327; doi:10.1016/j.soilbio.2016.06.023)
Supplement: Supplementary file 3 [file mmc3.zip]

Archive with 1 entries (1 files):
- ode_Detritus.R
