# Supplementary material for: Eating from the same plate? Revisiting the role of labile carbon inputs in the soil food web
Source: Soil Biol Biochem. 2016 Nov;102:4–9. doi: 10.1016/j.soilbio.2016.06.023 (PMC5061327; doi:10.1016/j.soilbio.2016.06.023)
Supplement: Supplementary file 3 [file mmc3.zip › ode_Detritus.R]

###### Detritus, the system of ordinary differential equation (ode) of our model, is defined as:

Detritus<-function(t, state, parameters) {
  with(as.list(c(state, parameters)),{
    # rate of change
    dR <- lR+(a*db*B)+(b*df*Fu)-(alpha*Fu*R)-(c*rf*Fu*R)
    dL <-lL+((1-a)*db*B)+((1-b)*df*Fu)+(alpha*Fu*R)-(d*rfl*Fu*L)-(e*rb*B*L) 
    dFu<-(rf*R*Fu)+(rfl*L*Fu)-(df*Fu)-(mf*Fu*Fu) 
    dB <- (rb*L*B)-(db*B)-(mb*B*B) 
    # return the rate of change
    list(c(dR, dL, dFu,dB))
  }
  ) # end with(as.list ...
}

# initial states
state <- c(R = 1, L = 1, Fu = 1, B=1)
# time variable for integration
times <- seq(0, 10000, by = 0.1)

#Example of a parameter vector as given in the Supplementary methos
parameters <- c(lR=0.8,a = 0.04,b=0.08,db=0.01,df=0.001,alpha=0.0005,c=0.0001,rf=0.001,lL=0.1,d=0.1,e=0.01,rb=0.001,rfl=0.01,mf=0.01,mb=0.001)

library(deSolve)
out<-ode(y = state, times = times, func = Detritus, parms = parameters)
str(out)

simDetritus<-as.data.frame(out)


par(mfrow=c(1,4))
plot(simDetritus$time+1,simDetritus$Fu,cex.lab=1.5,cex.axis=1.5,mfrow=c(2,4),type="n",xlab="time",ylab="Fungi",log="x",ylim=c(0,40))
lines(simDetritus$time+1,simDetritus$Fu)
plot(simDetritus$time+1,simDetritus$B,cex.lab=1.5,cex.axis=1.5,mfrow=c(2,4),type="n",xlab="time",ylab="Bacteria",log="x",ylim=c(0,40))
lines(simDetritus$time+1,simDetritus$B)
plot(simDetritus$time+1,simDetritus$L,cex.lab=1.5,cex.axis=1.5,mfrow=c(2,4),type="n",xlab="time",ylab="Labile",log="x",ylim=c(0,60))
lines(simDetritus$time+1,simDetritus$L)
plot(simDetritus$time+1,simDetritus$R,cex.lab=1.5,cex.axis=1.5,mfrow=c(2,4),type="n",xlab="time",ylab="Recalcitrant",log="x",ylim=c(0,60))
lines(simDetritus$time+1,simDetritus$R)


####### Stability analysis 
LongTermEquilibrium<-simDetritus[100001,][,2:5]
param<-as.data.frame(as.list(parameters))
attach(param)
attach(LongTermEquilibrium)
  dRdt<-expression(lR+(a*db*B)+(b*df*Fu)-(alpha*Fu*R)-(c*rf*Fu*R))
  dLdt <-expression(lL+((1-a)*db*B)+((1-b)*df*Fu)+(alpha*Fu*R)-(d*rfl*Fu*L)-(e*rb*B*L)) 
  dFudt<-expression((rf*R*Fu)+(rfl*L*Fu)-(df*Fu)-(mf*Fu*Fu)) 
  dBdt<- expression((rb*L*B)-(db*B)-(mb*B*B)) 
  
  
  ddR_1<-D(dRdt,"R")
  ddR_2<-D(dRdt,"L")
  ddR_3<-D(dRdt,"Fu")
  ddR_4<-D(dRdt,"B")
  
  
  ddL_1<-D(dLdt,"R")
  ddL_2<-D(dLdt,"L")
  ddL_3<-D(dLdt,"Fu")
  ddL_4<-D(dLdt,"B")
  
  
  ddFu_1<-D(dFudt,"R")
  ddFu_2<-D(dFudt,"L")
  ddFu_3<-D(dFudt,"Fu")
  ddFu_4<-D(dFudt,"B")
  
  
  ddB_1<-D(dBdt,"R")
  ddB_2<-D(dBdt,"L")
  ddB_3<-D(dBdt,"Fu")
  ddB_4<-D(dBdt,"B")
  
  J<-expression(matrix
                (
                  c(eval(ddR_1),eval(ddR_2),eval(ddR_3),eval(ddR_4),eval(ddL_1),eval(ddL_2),eval(ddL_3),eval(ddL_4),eval(ddFu_1),eval(ddFu_2),eval(ddFu_3),
                    eval(ddFu_4),eval(ddB_1),eval(ddB_2),eval(ddB_3),eval(ddB_4)),nrow=4,byrow=T))
  
  
  J.eq<-eval(J)
  eigen(J.eq)
  eigen(J.eq)[["values"]]
  eigStable<-eigen(J.eq)
  lambda_1<-max(Re(eigStable[["values"]]))
  eigen_values<-eigStable[["values"]]
  eigen_type<-is.complex(eigStable[["values"]])
  ReturnTime<--1/lambda_1

  results<-list(lambda_1,ReturnTime,LongTermEquilibrium,eigen_type,eigen_values,parameters)
  names(results)<-c("real(Lamba_max)","Return Time","Long-term Equilibria","Eigenvalue type: complex?","Eigenvalues","Parameters")
  results
  
