# Supplementary material for: Eating from the same plate? Revisiting the role of labile carbon inputs in the soil food web
Source: Soil Biol Biochem. 2016 Nov;102:4–9. doi: 10.1016/j.soilbio.2016.06.023 (PMC5061327; doi:10.1016/j.soilbio.2016.06.023)
Supplement: Supplementary file 4 [file mmc4.m]

% Parameter list as given in the supplementary methods 
% 
P.lR=		0.8;
P.a=		0.04;
P.b=		0.08;
P.db=		0.01;
P.df=		0.001;
P.alpha=	0.0005;
P.c=		0.0001;
P.rf=		0.001;
P.lL=		0.1;
P.d=		0.1;
P.e=		0.01;
P.rb=		0.001;
P.rfl=	    0.01;
P.mf=		0.01;
P.mb=		0.001;
field= fields(P);

% Initial states
inidens= [1 1 1 1];

% Times
times= 0:10000;

% Solver
[t,x]= ode45(@ODEdetritus,times,inidens,[],P);

% Plot
names= {'R','L','Fu','B'};
figure(1)
for j= 1:4
	subplot(1,4,j), plot(t,x(:,j));
	xlabel('Time'); ylabel('Biomass');
	title(names(j))
	drawnow; 
end


% ===========================================================================
% Jacobian and linear stability analysis of the Long-term Equilibrium

% Define variables and parameters
syms R L Fu B
syms lR a b db df alpha c rf lL d e rb rfl mf mb

% ode system
DRdt= lR+(a*db*B)+(b*df*Fu)-(alpha*Fu*R)-(c*rf*Fu*R);
DLdt= lL+((1-a)*db*B)+((1-b)*df*Fu)+(alpha*Fu*R)-(d*rfl*Fu*L)-(e*rb*B*L);
DFudt=(rf*R*Fu)+(rfl*L*Fu)-(df*Fu)-(mf*Fu*Fu);
DBdt= (rb*L*B)-(db*B)-(mb*B*B);

% Jacobian
J= jacobian([DRdt, DLdt, DFudt, DBdt], [R, L, Fu, B]);

% Parameter
lR= P.lR; a= P.a; b=	P.b; db=	P.db; df= P.df; alpha= P.alpha;
	c= P.c; rf= P.rf; lL= P.lL; d= P.d; e= P.e; rb= P.rb;
	rfl= P.rfl; mf= P.mf; mb= P.mb;

% Equilibria
R= x(end,1);
L= x(end,2);
Fu=x(end,3);
B= x(end,4);
Jev= eval(J);
Eig = eig(Jev)';
